# Supplementary material for: Dynamically Quantifying Vocal Fold Thickness: Effects of Medialization Implant Location on Glottal Shape and Phonation
Source: Bioengineering (Basel). 2025 Jun 18;12(6):667. doi: 10.3390/bioengineering12060667 (PMC12189883; doi:10.3390/bioengineering12060667)
Supplement: Supplementary file 1 [file bioengineering-12-00667-s001.zip]

Archive with 1 entries (1 files):
- bioengineering-3609000-supplementary.pdf
